# Supplementary material for: Microwave-Assisted Synthesis of Sulfur Quantum Dots for Detection of Alkaline Phosphatase Activity
Source: Nanomaterials (Basel). 2022 Aug 14;12(16):2787. doi: 10.3390/nano12162787 (PMC9414924; doi:10.3390/nano12162787)
Supplement: Supplementary file 1 [file nanomaterials-12-02787-s001.zip]

Archive with 1 entries (1 files):
- nanomaterials-1793277-supplementary.pdf
